# Supplementary material for: Polysaccharides from Basella alba Protect Post-Mitotic Neurons against Cell Cycle Re-Entry and Apoptosis Induced by the Amyloid-Beta Peptide by Blocking Sonic Hedgehog Expression
Source: Int J Mol Sci. 2024 Jul 3;25(13):7316. doi: 10.3390/ijms25137316 (PMC11242684; doi:10.3390/ijms25137316)
Supplement: Supplementary file 1 [file ijms-25-07316-s001.zip]

Archive with 1 entries (1 files):
- ijms-3006021-supplementary.pdf
